# Supplementary material for: Combined Cytotoxic Effects of the Fungicide Azoxystrobin and Common Food-Contaminating Mycotoxins
Source: Foods. 2025 Mar 31;14(7):1226. doi: 10.3390/foods14071226 (PMC11988556; doi:10.3390/foods14071226)
Supplement: Supplementary file 1 [file foods-14-01226-s001.zip]

Archive with 1 entries (1 files):
- foods-3528521-supplementary.pdf
